# Supplementary material for: Household and child food insecurity and CVD risk factors in lower-income adolescents aged 12–17 years from the National Health and Nutrition Examination Survey (NHANES) 2007–2016
Source: Public Health Nutr. 2021 Jun 21;25(4):922–9. doi: 10.1017/S1368980021002652 (PMC9991548; doi:10.1017/S1368980021002652)
Supplement: Supplementary file 1 [file S1368980021002652sup.zip]

Archive with 2 entries (2 files):
- S1368980021002652sup001.docx
- S1368980021002652sup002.docx
